# Supplementary material for: Adducin‐1 is essential for spindle pole integrity through its interaction with TPX2
Source: EMBO Rep. 2018 Jun 19;19(8):e45607. doi: 10.15252/embr.201745607 (PMC6073210; doi:10.15252/embr.201745607)
Supplement: Supplementary file 3 — Source Data for Expanded View and Appendix [file EMBR-19-e45607-s007.zip]

Archive with 5 entries (5 files):
- EMBOR-2017-45607-T_SourceDataForAppendixFigS3.pdf
- EMBOR-2017-45607-T_SourceDataForAppendixFigS4.pdf
- EMBOR-2017-45607-T_SourceDataForAppendixFigS5.pdf
- EMBOR-2017-45607-T_SourceDataForFigureEV2.pdf
- EMBOR-2017-45607-T_SourceDataForFigureEV3.pdf
